# Supplementary material for: Virtual Transition of Care Clinics and Associated Readmission Rates: 3-Year Retrospective Cohort Study
Source: JMIR Med Inform. 2025 Sep 23;13:e73495. doi: 10.2196/73495 (PMC12504893; doi:10.2196/73495)
Supplement: Multimedia Appendix 1 [file medinform_v13i1e73495_app1.xlsx]

## Sheet: Groupings and Exclusions
VTOC	Frequency	Percent			VTOC	Frequency	Percent
Baseline	23630	90.9896			Baseline	23129	90.9052
VTOC	2340	9.0104			VTOC	2314	9.09484
Total	25970	100			Total	25443	100
Year	Frequency	Percent			Year	Frequency	Percent
2021	3377	13.0035			2021	3277	12.8798
2022	8112	31.236			2022	7939	31.2031
2023	8138	31.3362			2023	8019	31.5175
2024	6343	24.4243			2024	6208	24.3996
Total	25970	100			Total	25443	100
Month	Frequency	Percent			Month	Frequency	Percent
Jan	2084	8.02464			Jan	2053	8.06902
Feb	1867	7.18906			Feb	1823	7.16504
Mar	2113	8.13631			Mar	2075	8.15548
Apr	1994	7.67809			Apr	1962	7.71135
May	2041	7.85907			May	2006	7.88429
Jun	2162	8.32499			Jun	2117	8.32056
Jul	2135	8.22102			Jul	2095	8.23409
Aug	2906	11.1898			Aug	2852	11.2094
Sep	2494	9.60339			Sep	2400	9.43285
Oct	2035	7.83596			Oct	1994	7.83713
Nov	1967	7.57412			Nov	1933	7.59737
Dec	2172	8.3635			Dec	2133	8.38345
Total	25970	100			Total	25443	100
Age	Frequency	Percent			Age	Frequency	Percent
<45	6497	25.0173			<45	6387	25.1032
45-64	9353	36.0146			45-64	9186	36.1042
65+	10087	38.841			65+	9870	38.7926
123	1	0.0038506			Total	25443	100
Missing	32	0.123219
Total	25970	100
Sex_Full	Frequency	Percent			Sex	Frequency	Percent
Female	12460	47.9784			Female	12209	47.9857
Male	13471	51.8714			Male	13234	52.0143
Unknown/Missing	39	0.2			Total	25443	100
Total	25970	100
ETHNICITY_NAME	Frequency	Percent			Race/Ethnicity	Frequency	Percent
Not Hispanic, Latino(a), or Spanish origin	17281	66.5422			NH White	10665	41.9172
Other Hispanic, Latino(a) or Spanish origin	8143	31.3554			Hispanic	8033	31.5725
Unreported (Patient refused or chose not to disclose)	284	1.09357			NH Black/AA	2384	9.36996
Missing	262	1.00886			NH Asian/AI/AN	2154	8.46598
Total	25970	100			Other/Unknown	2207	8.67429
					Total	25443	100
RACE_NAME	Frequency	Percent
American Indian or Alaska Native	179	0.689257
Asian	1981	7.62803
Black or African American	2478	9.54178
Native Hawaiian or Other Pacific Islander	152	0.585291
Other Race or Mixed Race	8331	32.0793
Unknown (Patient cannot or refuses to declare race)	300	1.15518
White	12505	48.1517
Missing	44	0.169426
Total	25970	100
Unplanned Readmission	Frequency	Percent			Unplanned Readmission	Frequency	Percent
No	20850	80.2849			No	20440	80.3364
Yes	5120	19.7151			Yes	5003	19.6636
Total	25970	100			Total	25443	100
PCP_CATEGORY_LEVEL_1	Frequency	Percent			PCP	Frequency	Percent
CIN Affiliate PCP	1844	7.1005			UCSD PCP (w/CIN Affiliates)	7153	28.1138
Non UCSD PCP	16451	63.3462			Non UCSD PCP	18290	71.8862
SHS PCP	19	0.0731613			Total	25443	100
UCI PCP	20	0.0770119
UCR PCP	7	0.0269542
UCSD PCP	7167	27.5972
Missing	462	1.77898
Total	25970	100
Disposition	Frequency	Percent			Disposition	Frequency	Percent
Home Healthcare IP Admit Related	6782	26.1147			Home Healthcare IP Admit Related	6648	26.129
Home Healthcare Outpatient Related	29	0.111667			Home Routine	18795	73.871
Home Healthcare Outside 3 Days	4	0.0154024			Total	25443	100
Home Routine	19155	73.7582
Total	25970	100
LACE+ Score	Frequency	Percent			LACE+ Score Group	Frequency	Percent
<50	2466	9.49557			<50	2400	9.43285
50-70	10866	41.8406			50-70	10665	41.9172
>70	12613	48.5676			>70	12378	48.6499
Missing	25	0.0962649			Total	25443	100
Total	25970	100
Operational Service Line	Frequency	Percent			Operational Service Line	Frequency	Percent
Medicine	25970	100			Medicine	25443	100
Hospital Service	Frequency	Percent			Hospital Service	Frequency	Percent
General Medicine	420	1.61725			General Medicine	385	1.51319
Medicine Hillcrest 1	1624	6.25337			Medicine Hillcrest 1	1592	6.25712
Medicine Hillcrest 2	1684	6.48441			Medicine Hillcrest 2	1659	6.52046
Medicine Hillcrest 3	1651	6.35734			Medicine Hillcrest 3	1615	6.34752
Medicine Hillcrest 4	1635	6.29573			Medicine Hillcrest 4	1599	6.28464
Medicine Hillcrest 5	1642	6.32268			Medicine Hillcrest 5	1607	6.31608
Medicine Hillcrest 6	1306	5.02888			Medicine Hillcrest 6	1288	5.0623
Medicine Hillcrest 7	617	2.37582			Medicine Hillcrest 7	611	2.40145
Medicine Hillcrest 8	219	0.843281			Medicine Hillcrest 8	212	0.833235
Medicine Hillcrest 9	508	1.9561			Medicine Hillcrest 9	495	1.94553
Medicine Hillcrest 10	144	0.554486			Medicine Hillcrest 10	141	0.55418
Medicine Hillcrest 11	6	0.0231036			Medicine Hillcrest 11	6	0.0235821
Medicine Hillcrest Teach Overflow	26	0.100116			Medicine Hillcrest Teach Overflow	25	0.0982589
Medicine Hillcrest Unassigned	54	0.207932			Medicine Hillcrest Unassigned	53	0.208309
Medicine La Jolla 1	1529	5.88756			Medicine La Jolla 1	1503	5.90732
Medicine La Jolla 2	1314	5.05968			Medicine La Jolla 2	1288	5.0623
Medicine La Jolla 3	1596	6.14555			Medicine La Jolla 3	1559	6.12742
Medicine La Jolla 4	1370	5.27532			Medicine La Jolla 4	1346	5.29026
Medicine La Jolla 5	1284	4.94417			Medicine La Jolla 5	1257	4.94046
Medicine La Jolla 6	1450	5.58337			Medicine La Jolla 6	1425	5.60075
Medicine La Jolla 7	1282	4.93647			Medicine La Jolla 7	1255	4.93259
Medicine La Jolla 8	1385	5.33308			Medicine La Jolla 8	1354	5.3217
Medicine La Jolla 9	1380	5.31382			Medicine La Jolla 9	1357	5.33349
Medicine La Jolla 10	1118	4.30497			Medicine La Jolla 10	1099	4.31946
Medicine La Jolla 11	491	1.89064			Medicine La Jolla 11	480	1.88657
Medicine La Jolla 12	104	0.400462			Medicine La Jolla 12	103	0.404826
Medicine La Jolla 13	14	0.0539084			Medicine La Jolla 13	14	0.055025
Medicine La Jolla 14	2	0.00770119			Medicine La Jolla 14	2	0.00786071
Medicine La Jolla Unassigned	115	0.442819			Medicine La Jolla Unassigned	113	0.44413
Total	25970	100			Total	25443	100
Payor_Name	Frequency	Percent
AETNA	657	2.52984
ALAMEDA ALLIANCE FOR HEALTH	1	0.0038506
ALIGNMENT HEALTH PLAN	77	0.296496
BEECH STREET	2	0.00770119
BLUE CROSS	1572	6.05314
BLUE SHIELD	1122	4.32037
BLUE SHIELD PROMISE	2097	8.0747
BRAND NEW DAY	153	0.589141
CAL OPTIMA	64	0.246438
CALIFORNIA HEALTH & WELLNESS MEDI-CAL	149	0.573739
CENTRAL HEALTH PLAN	1	0.0038506
CHAMPVA	10	0.038506
CIGNA	277	1.06662
CMS - COUNTY MEDICAL SERVICES	8	0.0308048
COMMUNITY ELDERCARE	7	0.0269542
COMMUNITY HEALTH GROUP	3579	13.7813
DEPARTMENT OF LABOR	1	0.0038506
EASY CHOICE	3	0.0115518
EMBASSY SPONSORED	3	0.0115518
FIRST HEALTH	10	0.038506
GLOBAL EXCEL	3	0.0115518
GOLD COAST HEALTH PLAN	2	0.00770119
HEALTH NET	741	2.85329
HEALTH NET BH (MHN)	1	0.0038506
HEALTH PLAN OF SAN JOAQUIN	2	0.00770119
HMSA - HAWAII MEDICAL SERVICE ASSOC MDCR	3	0.0115518
HUMANA	118	0.45437
IMPERIAL HEALTH PLAN	5	0.019253
INLAND EMPIRE HEALTH PLAN	272	1.04736
INTERLINK HEALTH SERVICES TRANSPLANT	2	0.00770119
KAISER	119	0.458221
KERN HEALTH SYSTEMS	3	0.0115518
LA CARE HEALTH PLAN	36	0.138621
LIFETRAC NETWORK	1	0.0038506
LOA - LETTER OF AGREEMENT	1	0.0038506
MC AETNA HMO	47	0.180978
MC ANTHEM BLUE CROSS HMO	187	0.720062
MC BLUE SHIELD HMO	268	1.03196
MC BRAND NEW DAY HMO	36	0.138621
MC CIGNA HMO	27	0.103966
MC HEALTHNET HMO	18	0.0693107
MC HNET BLUE&GOLD ACO	219	0.843281
MC HUMANA HMO	802	3.08818
MC SCAN HMO	221	0.850982
MC UHC ALLIANCE HMO	30	0.115518
MC UHC HARMONY HMO	55	0.211783
MC UHC VEBA HMO	1	0.0038506
MC UNITED HEALTHCARE HMO	9	0.0346554
MEDCOST SOLUTIONS	2	0.00770119
MEDI-CAL	1772	6.82326
MEDICAID - OUT OF STATE	60	0.231036
MEDICARE	7340	28.2634
MOLINA	1274	4.90566
MULTIPLAN	13	0.0500578
OLYMPUS MANAGED HEALTHCARE INC	1	0.0038506
OPTUM PS BH	1	0.0038506
PARTNERSHIP HEALTHPLAN OF CAL	4	0.0154024
PEAK PACE SOLUTIONS	67	0.25799
PRIVATE HEALTHCARE SYSTEMS	3	0.0115518
SAN DIEGO PACE	163	0.627647
SCAN HEALTH	70	0.269542
SCRIPPS HEALTH PLAN SERVICES	2	0.00770119
SHARP HEALTH PLAN	68	0.261841
SIMNSA HEALTH PLAN	7	0.0269542
TRICARE	339	1.30535
TRIWEST	164	0.631498
UC AFF HUMANA/SDSM	54	0.207932
UNITED HEALTHCARE	1212	4.66692
UNLISTED COMMERCIAL NON-CONTRACTED	46	0.177127
UNLISTED MCAL HMO NON-CONTRACT	22	0.0847131
UNLISTED MEDICARE ADVANTAGE (NON-CONTRACTED)	57	0.219484
US MARSHAL SERVICES	3	0.0115518
VA - VETERANS ADMINISTRATION	1	0.0038506
VILLAGE HEALTH	1	0.0038506
WELL CARE	12	0.0462072
WORKERS COMPENSATION	32	0.123219
Missing	158	0.608394
Total	25970	100
gender_identity	Frequency	Percent
Ask Me	10	0.038506
Choose not to disclose	118	0.45437
Female	7613	29.3146
Genderqueer	4	0.0154024
Male	7279	28.0285
Nonbinary	47	0.180978
Other	6	0.0231036
Transgender Female	46	0.177127
Transgender Male	18	0.0693107
Missing	10829	41.6981
Total	25970	100
Language_Name	Frequency	Percent
Amharic	11	0.0423566
Arabic	164	0.631498
Armenian	8	0.0308048
Burmese	7	0.0269542
Cantonese (Yue Chinese)	30	0.115518
Chaldean	22	0.0847131
Chinese	25	0.0962649
Croatian	3	0.0115518
Dari	14	0.0539084
English	21095	81.2283
Farsi	118	0.45437
French	10	0.038506
French Creole	5	0.019253
German	4	0.0154024
Gujarathi	2	0.00770119
Haitian Creole	25	0.0962649
Hebrew	2	0.00770119
Hindi	5	0.019253
Hmong	1	0.0038506
Ilocano (Iloko)	4	0.0154024
Indonesian	8	0.0308048
Italian	11	0.0423566
Japanese	13	0.0500578
Karen	5	0.019253
Korean	46	0.177127
Kurdish	1	0.0038506
Laotian	17	0.0654601
Malayalam	2	0.00770119
Mandarin	128	0.492876
Mon-Khmer	23	0.0885637
Other	55	0.211783
Panjabi (Punjabi)	6	0.0231036
Pashto	8	0.0308048
Persian	6	0.0231036
Polish	2	0.00770119
Portuguese	14	0.0539084
Romanian	4	0.0154024
Russian	45	0.173277
Samoan	2	0.00770119
Serbian	7	0.0269542
Sign Language	34	0.13092
Somali	30	0.115518
Spanish	3547	13.6581
Swahili	2	0.00770119
Tagalog	112	0.431267
Thai	4	0.0154024
Tigrinya	9	0.0346554
Turkish	1	0.0038506
Ukrainian	2	0.00770119
Unknown.	3	0.0115518
Urdu	2	0.00770119
Vietnamese	227	0.874085
Missing	39	0.150173
Total	25970	100
Pat_Class	Frequency	Percent
Hospital Inpatient Surgery	2	0.00770119
Inpatient Admission	25917	99.7959
Inpatient Psychiatry	1	0.0038506
Trauma Inpatient Admission	50	0.19253
Total	25970	100
Operational Service Line Detail	Frequency	Percent
BMT	2	0.00770119
Cancer Surgery	15	0.057759
Medical Oncology	4226	16.2726
Medicine	21710	83.5965
Missing	17	0.0654601
Total	25970	100

## Sheet: Enrollment
	VTOC		Baseline		Total
	(n=2,314)		(n=23,129)		(n=25,443)
Year	#	%	#	%	#	%
2021	127	5.48833	3150	13.6193	3277	12.8798
2022	588	25.4105	7351	31.7826	7939	31.2031
2023	844	36.4736	7175	31.0217	8019	31.5175
2024	755	32.6275	5453	23.5765	6208	24.3996
Month
Jan	189	8.16768	1864	8.05915	2053	8.06902
Feb	181	7.82195	1642	7.09931	1823	7.16504
Mar	199	8.59983	1876	8.11103	2075	8.15548
Apr	191	8.25411	1771	7.65705	1962	7.71135
May	219	9.46413	1787	7.72623	2006	7.88429
Jun	203	8.77269	1914	8.27533	2117	8.32056
Jul	198	8.55661	1897	8.20182	2095	8.23409
Aug	244	10.5445	2608	11.2759	2852	11.2094
Sep	196	8.47018	2204	9.52916	2400	9.43285
Oct	136	5.87727	1858	8.03321	1994	7.83713
Nov	172	7.43302	1761	7.61382	1933	7.59737
Dec	186	8.03803	1947	8.418	2133	8.38345

## Sheet: By VTOC
	VTOC		Baseline		Total
	(n=2,314)		(n=23,129)		(n=25,443)
Year	#	%	#	%	#	%	P-Value
Age Group							0.395
<45	558	24.1141	5829	25.2021	6387	25.1032
45-64	861	37.2083	8325	35.9938	9186	36.1042
65+	895	38.6776	8975	38.8041	9870	38.7926
Sex							<0.001
Female	1266	54.7105	10943	47.3129	12209	47.9857
Male	1048	45.2895	12186	52.6871	13234	52.0143
Race/Ethnicity							<0.001
NH White	870	37.5972	9795	42.3494	10665	41.9172
Hispanic	834	36.0415	7199	31.1254	8033	31.5725
NH Black/AA	213	9.20484	2171	9.38648	2384	9.36996
NH Asian/AI/AN	205	8.85912	1949	8.42665	2154	8.46598
Other/Unknown	192	8.29732	2015	8.71201	2207	8.67429
PCP							0.751
UCSD PCP	644	27.8306	6509	28.1422	7153	28.1138
Non UCSD PCP	1670	72.1694	16620	71.8578	18290	71.8862
Lace+ Score							<0.001
<50	79	3.414	2321	10.035	2400	9.43285
50-70	1513	65.3846	9152	39.5694	10665	41.9172
>70	722	31.2014	11656	50.3956	12378	48.6499
Unplanned Readmission							<0.001
Yes	344	14.866	4659	20.1435	5003	19.6636
No	1970	85.134	18470	79.8565	20440	80.3364

## Sheet: By Readmission
	Readmission		No Readmission		Total
	(n=5003)		(n=20440)		(n=25443)
	#	%	#	%	#	%	P-Value
Age Group							<0.001
<45	1221	24.4054	5166	25.274	6387	25.1032
45-64	1995	39.8761	7191	35.181	9186	36.1042
65+	1787	35.7186	8083	39.545	9870	38.7926
Sex							0.012
Female	2480	49.5703	9729	47.5978	12209	47.9857
Male	2523	50.4297	10711	52.4022	13234	52.0143
Race/Ethnicity							<0.001
NH White	1979	39.5563	8686	42.4951	10665	41.9172
Hispanic	1669	33.36	6364	31.135	8033	31.5725
NH Black/AA	557	11.1333	1827	8.93836	2384	9.36996
NH Asian/AI/AN	405	8.09514	1749	8.55675	2154	8.46598
Other/Unknown	393	7.85529	1814	8.87476	2207	8.67429
PCP							0.008
UCSD PCP	1482	29.6222	5671	27.7446	7153	28.1138
Non UCSD PCP	3521	70.3778	14769	72.2554	18290	71.8862
	5003	100	20440	100	25443	100
Lace+ Score							<0.001
<50	184	3.67779	2216	10.8415	2400	9.43285
50-70	1698	33.9396	8967	43.8699	10665	41.9172
>70	3121	62.3826	9257	45.2886	12378	48.6499
VTOC							<0.001
Yes	344	6.87587	1970	9.63796	2314	9.09484
No	4659	93.1241	18470	90.362	23129	90.9052

## Sheet: Regression
Odds of Readmission
		95% CI
	OR	Lower	Upper	P-Value
Age Group				<0.001
<45	1.55085	1.41954	1.69431	<0.001
45-64	1.44721	1.34288	1.55964	<0.001
65+	Ref
Sex
Female (vs Male)	1.25109	1.17349	1.33382	<0.001
Race/Ethnicity				<0.001
NH White	Ref
Hispanic	1.11454	1.03337	1.20208	0.00494321
NH Black/AA	1.28103	1.14774	1.42979	<0.001
NH Asian/AI/AN	1.01802	0.90254	1.14829	0.77121
Other/Unknown	0.996612	0.882316	1.12571	0.956446
PCP
UCSD PCP (vs Non UCSD PCP)	1.07483	1.00085	1.15428	0.047317
Lace+ Score				<0.001
<50	Ref
50-70	2.74707	2.33284	3.23485	<0.001
>70	5.26082	4.46873	6.1933	<0.001
VTOC
No (vs Yes)	1.36799	1.21173	1.54438	<0.001

## Sheet: Decile and Matching
Computing deciles overall, and then looking at decile frequencies for each grouop, it is clear a higher proportion of the baseline group have the highest LACE scores.
		VTOC Group			Baseline
%tile	Range	N	%		N	%
1	5 to 49	79	3.4		2321	10
2	50 to 54	391	16.9		2330	10.1
3	55 to 60	400	17.3		2289	9.9
4	61 to 67	301	13		1741	7.5
5	68 to 70	421	18.2		2792	12.1
6	71	120	5.2		1345	5.8
7	72 to 73	284	12.3		3220	13.9
8	74 to 75	230	9.9		2762	11.9
9	76 to 77	38	1.6		1874	8.1
10	78 to 89	50	2.2		2455	10.6
	Total	2314	100		23129	100
However, readmission by lace decile is constently higher for baseline with exception to decile 1 and decile 9
Although, taking the average across decile group, the difference in readmission between groups narrows
VTOC Group						Baseline
%tile	Range	Readmit	N	%		%tile	Range	Readmit	N	%		Difference
1	5 to 49	No	72	91.1		1	5 to 49	No	2144	92.4
		Yes	7	8.9				Yes	177	7.6		-1.3
2	50 to 54	No	341	87.2		2	50 to 54	No	1991	85.5
		Yes	50	12.8				Yes	339	14.5		1.7
3	55 to 60	No	358	89.5		3	55 to 60	No	1957	85.5
		Yes	42	10.5				Yes	332	14.5		4
4	61 to 67	No	256	85		4	61 to 67	No	1428	82
		Yes	45	15				Yes	313	18		3
5	68 to 70	No	362	86		5	68 to 70	No	2274	81.4
		Yes	59	14				Yes	518	18.6		4.6
6	71	No	108	90		6	71	No	1106	82.2
		Yes	12	10				Yes	239	17.8		7.8
7	72 to 73	No	228	80.3		7	72 to 73	No	2521	78.3
		Yes	56	19.7				Yes	699	21.7		2
8	74 to 75	No	186	80.9		8	74 to 75	No	2046	74.1
		Yes	44	19.1				Yes	716	25.9		6.8
9	76 to 77	No	25	65.8		9	76 to 77	No	1357	72.4
		Yes	13	34.2				Yes	517	27.6		-6.6
10	78 to 89	No	34	68		10	78 to 89	No	1646	67
		Yes	16	32				Yes	809	33		1
		Adusted Average		17.62				Adusted Average		19.92		2.3
		Unadjusted Average		14.9				Unadjusted Average		20.1		5.2
Matching 2 to 1 doesn't appear to have an impact on difference between scores. Most likely because VTOC always remains at 14.9. It is the baseline group that must show movement.
This is just a "quick and dirty"… did not care if there were 2:1 in each group or not.
Age by Sex by RaceEth by PCP by LACE Decile (3x2x5x2x10)
		N	%
VTOC	No	1970	85.1
	Yes	344	14.9
Baseline	No	3690	80.1
	Yes	919	19.9
Age by Sex by RaceEth by PCP by LACE Group (3x2x5x2x3)
		N	%
VTOC	No	1970	85.1
	Yes	344	14.9
Baseline	No	3735	80.8
	Yes	888	19.2
Age by Sex by LACE group (3x2x3)
		N	%
VTOC	No	1970	85.1
	Yes	344	14.9
Baseline	No	3711	80.2
	Yes	917	19.8
Similar to the adjusted readmission rates using decile groups above, we can adjust by more than one field, giving equal weight to each subgroup.
Age by Sex by RaceEth by PCP by LACE Group (3x2x5x2x3)
	N	Minimum	Maximum	Mean
VTOC	146	0	1	0.1497
Baseline	176	0	0.52	0.1722
Age by Sex by RaceEth by LACE Group (3x2x5x3)
	N	Minimum	Maximum	Mean
VTOC	79	0	1	0.1537
Baseline	90	0	0.49	0.1648
Age by Sex by LACE Group (3x2x3)
	N	Minimum	Maximum	Mean
VTOC	17	0	0.32	0.1388
Baseline	18	0.06	0.34	0.1766
